# Supplementary material for: Entrapment of the Fastest Known Carbonic Anhydrase with Biomimetic Silica and Its Application for CO2 Sequestration
Source: Polymers (Basel). 2021 Jul 26;13(15):2452. doi: 10.3390/polym13152452 (PMC8347136; doi:10.3390/polym13152452)
Supplement: Supplementary file 1 [file polymers-13-02452-s001.zip]

Archive with 1 entries (1 files):
- polymers-1308722-supplementary.pdf
